# Supplementary material for: Dogcatcher2: Improved statistical detection of transcriptional readthrough and repetitive element analysis across sequencing platforms
Source: bioRxiv. 2026 May 12:2026.05.07.723642. Preprint. [Version 1] doi: 10.64898/2026.05.07.723642 (PMC13192622; doi:10.64898/2026.05.07.723642)
Supplement: Supplement 4 — S2 Table. Per-gene DoG detection matrix pooled across all three LongBench cell lines (H146, H1975, H526). Same column structure as S1 Table. A gene is marked True if any of the three cell lines reports a DoG by that method. Underlies Supplementary Fig S2. [file media-4.tsv]

gene_id	in_truth	in_segmented	in_artdeco
ENSG00000000003	True	True	False
ENSG00000000419	True	False	False
ENSG00000000457	True	True	False
ENSG00000000460	True	False	True
ENSG00000001036	True	True	False
ENSG00000001084	True	True	False
ENSG00000001167	True	False	False
ENSG00000001460	True	False	False
ENSG00000001461	True	False	False
ENSG00000001561	True	True	False
ENSG00000001629	True	True	False
ENSG00000001630	True	True	False
ENSG00000001631	True	False	False
ENSG00000002016	True	False	True
ENSG00000002079	True	True	False
ENSG00000002330	False	True	False
ENSG00000002549	True	True	False
ENSG00000002587	False	True	False
ENSG00000002745	False	False	True
ENSG00000002822	True	True	False
ENSG00000002834	True	False	False
ENSG00000002919	True	True	False
ENSG00000002933	True	False	False
ENSG00000003056	True	False	False
ENSG00000003096	True	False	False
ENSG00000003137	False	True	False
ENSG00000003147	True	True	False
ENSG00000003249	True	True	False
ENSG00000003393	True	False	False
ENSG00000003402	True	False	False
ENSG00000003436	False	True	False
ENSG00000003509	True	True	True
ENSG00000003756	True	False	False
ENSG00000003987	True	True	True
ENSG00000003989	True	False	False
ENSG00000004059	True	False	False
ENSG00000004139	True	False	False
ENSG00000004142	True	False	True
ENSG00000004399	False	True	False
ENSG00000004455	True	True	False
ENSG00000004468	True	False	False
ENSG00000004478	True	True	False
ENSG00000004487	True	True	True
ENSG00000004534	True	False	False
ENSG00000004660	False	True	False
ENSG00000004700	True	False	True
ENSG00000004766	False	True	False
ENSG00000004777	False	True	False
ENSG00000004779	True	True	False
ENSG00000004799	False	True	False
ENSG00000004848	False	True	False
ENSG00000004864	True	True	False
ENSG00000004866	True	False	False
ENSG00000004897	True	False	False
ENSG00000004939	True	False	False
ENSG00000004961	True	True	False
ENSG00000004975	True	False	False
ENSG00000005001	False	True	False
ENSG00000005007	True	True	False
ENSG00000005020	True	True	False
ENSG00000005022	True	False	False
ENSG00000005059	True	False	False
ENSG00000005075	True	True	True
ENSG00000005100	True	False	False
ENSG00000005108	False	True	False
ENSG00000005156	True	False	False
ENSG00000005175	True	False	False
ENSG00000005187	False	False	True
ENSG00000005189	True	True	False
ENSG00000005194	True	True	False
ENSG00000005206	True	False	False
ENSG00000005243	False	True	False
ENSG00000005249	True	True	False
ENSG00000005339	True	True	False
ENSG00000005379	True	False	False
ENSG00000005436	True	False	False
ENSG00000005448	True	True	True
ENSG00000005469	True	False	False
ENSG00000005483	True	False	True
ENSG00000005486	True	False	False
ENSG00000005700	True	False	False
ENSG00000005801	True	False	False
ENSG00000005810	True	True	False
ENSG00000005812	True	False	False
ENSG00000005882	True	True	True
ENSG00000005884	True	False	False
ENSG00000005889	True	False	False
ENSG00000005893	True	True	False
ENSG00000005961	True	False	False
ENSG00000006007	True	False	False
ENSG00000006015	True	True	False
ENSG00000006016	True	False	False
ENSG00000006025	False	True	False
ENSG00000006047	True	False	True
ENSG00000006062	True	False	False
ENSG00000006125	True	True	False
ENSG00000006194	True	False	True
ENSG00000006282	True	False	False
ENSG00000006327	True	False	False
ENSG00000006377	True	True	True
ENSG00000006432	True	True	False
ENSG00000006451	True	True	False
ENSG00000006453	True	False	True
ENSG00000006459	True	True	False
ENSG00000006468	True	True	False
ENSG00000006530	True	True	True
ENSG00000006534	True	False	False
ENSG00000006555	True	False	False
ENSG00000006576	True	True	False
ENSG00000006606	True	True	False
ENSG00000006607	True	True	True
ENSG00000006611	False	True	False
ENSG00000006625	True	True	False
ENSG00000006634	True	True	False
ENSG00000006638	True	True	False
ENSG00000006652	True	False	False
ENSG00000006659	True	True	False
ENSG00000006695	True	True	False
ENSG00000006704	True	True	False
ENSG00000006712	True	False	False
ENSG00000006715	True	False	False
ENSG00000006744	True	False	False
ENSG00000006747	True	True	False
ENSG00000006756	True	False	False
ENSG00000006831	True	True	False
ENSG00000006837	True	False	False
ENSG00000007038	True	False	False
ENSG00000007047	True	True	False
ENSG00000007080	True	True	False
ENSG00000007168	True	False	False
ENSG00000007202	True	False	False
ENSG00000007237	True	True	False
ENSG00000007341	True	True	False
ENSG00000007350	True	True	False
ENSG00000007384	False	False	True
ENSG00000007392	True	False	False
ENSG00000007402	True	False	False
ENSG00000007520	False	True	True
ENSG00000007541	True	True	False
ENSG00000007545	True	False	False
ENSG00000007866	False	True	False
ENSG00000007923	True	True	True
ENSG00000007944	True	True	False
ENSG00000007952	False	True	True
ENSG00000007968	True	False	False
ENSG00000008018	True	False	False
ENSG00000008056	True	False	True
ENSG00000008083	True	False	False
ENSG00000008118	False	False	True
ENSG00000008128	True	False	False
ENSG00000008130	True	True	False
ENSG00000008226	True	False	True
ENSG00000008256	True	False	True
ENSG00000008277	True	True	True
ENSG00000008282	True	True	False
ENSG00000008283	True	False	False
ENSG00000008294	True	True	False
ENSG00000008311	False	True	False
ENSG00000008323	False	False	True
ENSG00000008324	True	False	False
ENSG00000008382	True	False	False
ENSG00000008394	True	False	False
ENSG00000008405	True	False	False
ENSG00000008441	True	True	False
ENSG00000008513	True	True	False
ENSG00000008516	True	False	False
ENSG00000008710	False	True	True
ENSG00000008735	False	True	False
ENSG00000008853	True	False	True
ENSG00000008869	True	False	False
ENSG00000008952	True	True	False
ENSG00000008988	True	False	False
ENSG00000009307	True	False	False
ENSG00000009335	True	True	False
ENSG00000009413	True	True	False
ENSG00000009694	True	False	False
ENSG00000009780	True	True	False
ENSG00000009790	False	True	True
ENSG00000009830	True	False	False
ENSG00000009844	True	True	False
ENSG00000009950	True	False	False
ENSG00000009954	True	True	False
ENSG00000010017	True	False	True
ENSG00000010030	True	False	False
ENSG00000010072	True	True	False
ENSG00000010165	True	False	False
ENSG00000010244	True	True	False
ENSG00000010270	True	False	False
ENSG00000010278	True	True	False
ENSG00000010292	True	False	False
ENSG00000010310	True	True	False
ENSG00000010318	True	True	False
ENSG00000010319	False	True	False
ENSG00000010322	True	False	False
ENSG00000010327	False	True	True
ENSG00000010361	True	True	True
ENSG00000010404	True	True	False
ENSG00000010438	True	True	False
ENSG00000010539	True	True	False
ENSG00000010626	True	False	False
ENSG00000010704	False	True	False
ENSG00000010803	True	False	False
ENSG00000010810	True	True	False
ENSG00000010818	True	False	False
ENSG00000011007	True	True	False
ENSG00000011009	True	True	True
ENSG00000011021	True	False	False
ENSG00000011028	True	False	False
ENSG00000011052	True	True	False
ENSG00000011105	False	True	False
ENSG00000011114	True	True	False
ENSG00000011132	True	True	False
ENSG00000011143	True	False	False
ENSG00000011198	True	False	False
ENSG00000011201	False	True	False
ENSG00000011243	True	False	False
ENSG00000011258	True	True	False
ENSG00000011260	True	True	False
ENSG00000011275	True	True	False
ENSG00000011295	True	True	False
ENSG00000011304	True	False	False
ENSG00000011332	False	True	False
ENSG00000011347	True	True	False
ENSG00000011376	True	False	False
ENSG00000011405	True	False	False
ENSG00000011422	True	True	False
ENSG00000011426	True	True	False
ENSG00000011451	True	False	False
ENSG00000011454	True	True	False
ENSG00000011478	True	True	False
ENSG00000011485	True	True	False
ENSG00000011523	True	False	True
ENSG00000011566	True	False	False
ENSG00000011638	True	False	False
ENSG00000011677	False	True	False
ENSG00000012048	True	True	False
ENSG00000012061	True	False	False
ENSG00000012171	True	False	False
ENSG00000012174	True	True	False
ENSG00000012211	True	False	False
ENSG00000012232	True	True	False
ENSG00000012660	True	True	False
ENSG00000012779	True	True	False
ENSG00000012817	True	True	False
ENSG00000012822	True	True	False
ENSG00000012963	True	True	False
ENSG00000012983	True	False	False
ENSG00000013016	True	True	False
ENSG00000013275	True	False	False
ENSG00000013288	True	True	False
ENSG00000013293	False	True	False
ENSG00000013306	True	False	True
ENSG00000013364	True	True	False
ENSG00000013374	True	True	False
ENSG00000013375	True	False	False
ENSG00000013392	False	True	False
ENSG00000013441	True	False	False
ENSG00000013503	True	False	False
ENSG00000013523	True	False	False
ENSG00000013561	True	True	False
ENSG00000013563	True	False	False
ENSG00000013573	True	True	False
ENSG00000013583	True	True	False
ENSG00000013588	True	False	False
ENSG00000013619	False	True	False
ENSG00000013810	True	True	False
ENSG00000014138	True	False	False
ENSG00000014164	True	False	False
ENSG00000014216	True	False	False
ENSG00000014257	True	False	False
ENSG00000014641	True	True	False
ENSG00000014824	True	True	False
ENSG00000014914	True	False	False
ENSG00000014919	True	False	False
ENSG00000015133	True	True	False
ENSG00000015153	True	True	False
ENSG00000015171	True	True	False
ENSG00000015475	False	True	True
ENSG00000015479	True	False	False
ENSG00000015520	True	False	False
ENSG00000015532	True	True	True
ENSG00000015568	False	True	False
ENSG00000015676	True	True	False
ENSG00000016402	True	False	False
ENSG00000016864	True	False	True
ENSG00000017260	True	True	False
ENSG00000017797	True	True	False
ENSG00000018189	True	True	False
ENSG00000018236	False	True	False
ENSG00000018280	True	False	False
ENSG00000018408	True	True	False
ENSG00000018510	True	False	False
ENSG00000018610	True	True	False
ENSG00000018699	True	True	False
ENSG00000018869	True	False	True
ENSG00000019144	True	True	False
ENSG00000019186	True	True	False
ENSG00000019485	False	True	False
ENSG00000019549	False	True	True
ENSG00000019582	False	True	False
ENSG00000019995	True	False	False
ENSG00000020129	True	True	False
ENSG00000020181	True	False	False
ENSG00000020256	True	True	False
ENSG00000020426	True	False	False
ENSG00000020577	False	True	False
ENSG00000020633	True	True	False
ENSG00000020922	True	True	False
ENSG00000021300	True	True	False
ENSG00000021355	True	True	False
ENSG00000021488	True	False	False
ENSG00000021574	True	True	False
ENSG00000021762	True	False	False
ENSG00000021776	True	False	False
ENSG00000022267	False	True	True
ENSG00000022277	True	False	False
ENSG00000022556	True	False	False
ENSG00000022567	True	True	False
ENSG00000022840	True	False	False
ENSG00000022976	True	True	True
ENSG00000023041	True	False	False
ENSG00000023171	False	True	False
ENSG00000023191	False	True	True
ENSG00000023228	True	True	False
ENSG00000023287	True	True	False
ENSG00000023318	True	True	True
ENSG00000023330	True	True	False
ENSG00000023445	True	False	False
ENSG00000023516	True	False	False
ENSG00000023572	True	True	True
ENSG00000023608	True	True	False
ENSG00000023697	True	True	False
ENSG00000023734	True	False	False
ENSG00000023892	True	True	False
ENSG00000023902	True	False	False
ENSG00000023909	True	True	False
ENSG00000024048	True	True	False
ENSG00000024422	True	False	False
ENSG00000024526	False	True	False
ENSG00000024862	True	False	False
ENSG00000025039	True	True	False
ENSG00000025156	True	True	False
ENSG00000025293	True	True	False
ENSG00000025423	False	True	False
ENSG00000025434	True	False	False
ENSG00000025708	True	False	False
ENSG00000025770	True	True	True
ENSG00000025772	True	True	True
ENSG00000025796	True	True	False
ENSG00000025800	True	False	False
ENSG00000026025	True	False	False
ENSG00000026036	True	False	True
ENSG00000026297	True	False	False
ENSG00000026508	True	True	False
ENSG00000026652	True	True	False
ENSG00000026751	False	True	False
ENSG00000027001	True	True	False
ENSG00000027075	True	False	False
ENSG00000027644	True	False	False
ENSG00000027697	True	False	False
ENSG00000027847	True	False	False
ENSG00000027869	True	True	False
ENSG00000028116	True	True	True
ENSG00000028203	True	False	False
ENSG00000028277	True	True	False
ENSG00000028310	True	False	False
ENSG00000028528	True	True	False
ENSG00000028839	True	False	True
ENSG00000029153	True	False	False
ENSG00000029363	True	True	False
ENSG00000029364	True	True	False
ENSG00000029534	True	False	False
ENSG00000029639	True	False	False
ENSG00000029725	True	True	False
ENSG00000029993	True	False	False
ENSG00000030066	True	True	False
ENSG00000030110	True	False	False
ENSG00000030419	True	False	False
ENSG00000030582	False	True	True
ENSG00000031003	True	True	False
ENSG00000031081	True	True	False
ENSG00000031691	True	False	False
ENSG00000031698	True	True	False
ENSG00000031823	True	False	False
ENSG00000032219	True	True	False
ENSG00000032389	True	True	False
ENSG00000032444	True	True	False
ENSG00000032742	True	True	False
ENSG00000033011	True	False	False
ENSG00000033030	True	True	False
ENSG00000033050	True	False	False
ENSG00000033100	True	False	False
ENSG00000033122	True	False	False
ENSG00000033170	True	True	False
ENSG00000033178	True	False	False
ENSG00000033327	True	True	False
ENSG00000033627	True	True	False
ENSG00000033800	True	True	True
ENSG00000033867	True	False	False
ENSG00000034053	True	False	False
ENSG00000034152	True	True	False
ENSG00000034533	True	True	True
ENSG00000034677	True	True	False
ENSG00000034693	True	False	False
ENSG00000034713	True	True	False
ENSG00000035115	True	True	False
ENSG00000035141	True	False	False
ENSG00000035403	True	False	False
ENSG00000035499	True	True	False
ENSG00000035681	True	False	False
ENSG00000035687	True	False	False
ENSG00000035862	True	True	False
ENSG00000035928	True	True	False
ENSG00000036054	True	True	False
ENSG00000036257	True	True	False
ENSG00000036448	True	False	False
ENSG00000036549	True	False	False
ENSG00000036565	False	True	False
ENSG00000037042	True	False	True
ENSG00000037241	True	False	False
ENSG00000037474	True	True	False
ENSG00000037637	True	True	False
ENSG00000037749	True	False	False
ENSG00000037757	True	False	False
ENSG00000037897	True	False	False
ENSG00000038002	True	True	False
ENSG00000038210	True	False	False
ENSG00000038219	True	True	False
ENSG00000038274	True	True	False
ENSG00000038295	True	True	False
ENSG00000038358	True	False	False
ENSG00000038382	True	True	False
ENSG00000038427	True	False	False
ENSG00000038532	True	True	False
ENSG00000039068	True	False	False
ENSG00000039123	True	False	False
ENSG00000039319	True	True	True
ENSG00000039523	True	True	False
ENSG00000039560	True	True	False
ENSG00000039650	True	False	False
ENSG00000040199	True	False	True
ENSG00000040275	True	True	False
ENSG00000040341	True	True	False
ENSG00000040487	True	True	False
ENSG00000040531	True	False	False
ENSG00000040608	False	True	False
ENSG00000040633	True	False	False
ENSG00000040933	True	True	False
ENSG00000041353	True	True	False
ENSG00000041357	True	False	False
ENSG00000041802	True	False	False
ENSG00000041880	False	True	False
ENSG00000041982	True	False	False
ENSG00000041988	False	True	True
ENSG00000042088	True	True	False
ENSG00000042286	True	False	False
ENSG00000042317	True	True	False
ENSG00000042429	True	True	False
ENSG00000042493	True	True	False
ENSG00000042753	True	True	False
ENSG00000042980	True	False	False
ENSG00000043039	False	True	False
ENSG00000043093	True	True	False
ENSG00000043143	True	True	False
ENSG00000043355	False	True	False
ENSG00000043514	True	False	False
ENSG00000043591	False	True	False
ENSG00000044090	True	False	False
ENSG00000044115	True	True	False
ENSG00000044446	True	True	False
ENSG00000044459	True	True	False
ENSG00000044574	True	False	False
ENSG00000046604	True	False	False
ENSG00000046647	True	True	False
ENSG00000046651	True	True	False
ENSG00000046653	True	True	True
ENSG00000046774	True	False	False
ENSG00000047230	True	True	False
ENSG00000047249	True	False	False
ENSG00000047315	True	False	False
ENSG00000047346	True	True	False
ENSG00000047410	True	False	False
ENSG00000047457	False	True	False
ENSG00000047578	True	True	False
ENSG00000047579	True	False	False
ENSG00000047617	True	True	False
ENSG00000047621	True	False	False
ENSG00000047634	True	True	False
ENSG00000047644	True	True	False
ENSG00000047648	True	False	False
ENSG00000047662	True	True	True
ENSG00000047849	True	True	True
ENSG00000048028	True	True	False
ENSG00000048052	True	False	False
ENSG00000048140	True	True	False
ENSG00000048162	True	True	True
ENSG00000048342	False	True	False
ENSG00000048392	False	True	False
ENSG00000048471	True	True	False
ENSG00000048540	True	True	False
ENSG00000048544	True	True	False
ENSG00000048649	True	True	False
ENSG00000048707	True	False	False
ENSG00000048740	True	True	False
ENSG00000048828	True	False	False
ENSG00000048991	True	True	False
ENSG00000049089	False	True	False
ENSG00000049130	True	False	False
ENSG00000049167	True	True	False
ENSG00000049192	True	True	False
ENSG00000049239	True	True	False
ENSG00000049246	True	True	False
ENSG00000049247	False	False	True
ENSG00000049249	True	False	False
ENSG00000049449	True	False	False
ENSG00000049541	True	True	False
ENSG00000049618	True	True	False
ENSG00000049656	True	True	False
ENSG00000049759	True	True	True
ENSG00000049768	False	False	True
ENSG00000049860	True	False	True
ENSG00000049883	True	True	False
ENSG00000050130	True	True	False
ENSG00000050327	False	True	False
ENSG00000050344	True	True	True
ENSG00000050393	True	True	False
ENSG00000050405	True	True	False
ENSG00000050426	True	True	False
ENSG00000050438	True	True	False
ENSG00000050628	True	True	False
ENSG00000050748	True	True	False
ENSG00000050767	True	False	False
ENSG00000050820	True	True	False
ENSG00000051009	True	True	False
ENSG00000051108	True	False	False
ENSG00000051128	True	False	False
ENSG00000051180	True	True	False
ENSG00000051341	True	False	False
ENSG00000051382	True	True	False
ENSG00000051523	True	True	False
ENSG00000051596	True	False	False
ENSG00000051620	True	True	True
ENSG00000051825	True	False	False
ENSG00000052126	True	True	False
ENSG00000052344	False	True	False
ENSG00000052723	True	True	False
ENSG00000052749	True	True	False
ENSG00000052795	True	True	False
ENSG00000052802	True	False	False
ENSG00000052841	True	False	False
ENSG00000053254	True	True	False
ENSG00000053328	True	True	False
ENSG00000053371	True	True	False
ENSG00000053372	True	True	False
ENSG00000053438	False	True	True
ENSG00000053501	True	True	False
ENSG00000053524	True	False	False
ENSG00000053747	True	True	False
ENSG00000053770	True	True	False
ENSG00000053900	True	True	False
ENSG00000054116	True	True	False
ENSG00000054118	True	False	False
ENSG00000054148	True	False	False
ENSG00000054267	True	False	False
ENSG00000054277	True	True	False
ENSG00000054282	True	True	True
ENSG00000054356	True	False	False
ENSG00000054392	True	False	False
ENSG00000054523	True	True	False
ENSG00000054598	False	True	False
ENSG00000054611	True	True	False
ENSG00000054654	True	True	False
ENSG00000054690	True	False	True
ENSG00000054793	True	True	False
ENSG00000054965	True	True	True
ENSG00000054967	True	True	False
ENSG00000055044	True	True	False
ENSG00000055070	True	True	False
ENSG00000055118	True	True	False
ENSG00000055130	True	True	False
ENSG00000055147	True	True	False
ENSG00000055163	False	True	False
ENSG00000055208	True	True	False
ENSG00000055211	True	False	False
ENSG00000055332	True	False	True
ENSG00000055483	True	False	False
ENSG00000055609	True	True	False
ENSG00000055813	False	True	False
ENSG00000055917	True	False	False
ENSG00000055950	True	True	False
ENSG00000055955	True	False	False
ENSG00000056050	True	True	False
ENSG00000056097	True	True	False
ENSG00000056277	True	True	False
ENSG00000056487	True	True	False
ENSG00000056558	True	True	False
ENSG00000056586	True	False	False
ENSG00000056736	True	True	True
ENSG00000056972	True	True	True
ENSG00000057019	True	True	True
ENSG00000057149	True	True	False
ENSG00000057252	True	True	False
ENSG00000057294	True	False	False
ENSG00000057608	True	True	False
ENSG00000057757	True	False	False
ENSG00000057935	True	True	False
ENSG00000058056	True	True	True
ENSG00000058063	True	True	False
ENSG00000058085	True	True	False
ENSG00000058091	True	True	False
ENSG00000058262	True	True	False
ENSG00000058272	True	True	False
ENSG00000058335	True	False	False
ENSG00000058404	True	False	False
ENSG00000058453	True	False	False
ENSG00000058600	True	True	False
ENSG00000058668	True	True	False
ENSG00000058673	True	False	False
ENSG00000058729	True	True	False
ENSG00000058799	True	True	False
ENSG00000058804	True	True	False
ENSG00000058866	True	False	False
ENSG00000059122	False	True	False
ENSG00000059145	True	False	False
ENSG00000059378	True	True	False
ENSG00000059573	False	True	False
ENSG00000059588	True	True	False
ENSG00000059691	True	True	True
ENSG00000059728	True	True	False
ENSG00000059758	True	True	False
ENSG00000059769	True	False	False
ENSG00000059804	True	True	False
ENSG00000059915	False	True	True
ENSG00000060069	True	False	False
ENSG00000060138	False	True	False
ENSG00000060140	True	False	False
ENSG00000060237	True	True	True
ENSG00000060339	True	True	False
ENSG00000060558	True	False	False
ENSG00000060642	True	False	False
ENSG00000060656	False	True	False
ENSG00000060688	True	False	False
ENSG00000060709	True	True	False
ENSG00000060718	True	True	False
ENSG00000060749	True	True	False
ENSG00000060762	False	True	False
ENSG00000060971	True	False	False
ENSG00000060982	True	False	False
ENSG00000061273	True	False	True
ENSG00000061337	True	True	False
ENSG00000061656	True	True	False
ENSG00000061676	True	True	False
ENSG00000061794	True	True	False
ENSG00000061936	True	True	False
ENSG00000061938	True	False	False
ENSG00000061987	True	False	False
ENSG00000062038	True	False	False
ENSG00000062194	True	True	False
ENSG00000062282	True	True	False
ENSG00000062370	True	True	False
ENSG00000062485	True	False	False
ENSG00000062524	False	True	False
ENSG00000062598	True	False	False
ENSG00000062650	True	False	False
ENSG00000062716	True	True	False
ENSG00000062725	True	True	False
ENSG00000062822	True	False	False
ENSG00000063015	True	False	False
ENSG00000063046	True	False	True
ENSG00000063127	True	False	False
ENSG00000063176	True	True	False
ENSG00000063241	True	True	False
ENSG00000063244	True	False	False
ENSG00000063245	True	True	False
ENSG00000063322	True	False	False
ENSG00000063587	True	True	False
ENSG00000063601	True	True	False
ENSG00000063660	False	True	False
ENSG00000063761	True	True	False
ENSG00000063978	True	False	False
ENSG00000064012	False	True	False
ENSG00000064042	True	True	False
ENSG00000064102	True	True	False
ENSG00000064115	True	True	False
ENSG00000064195	True	True	False
ENSG00000064199	True	False	False
ENSG00000064205	False	True	False
ENSG00000064225	True	False	True
ENSG00000064270	True	True	True
ENSG00000064309	True	True	False
ENSG00000064313	True	True	False
ENSG00000064393	True	True	False
ENSG00000064419	True	False	False
ENSG00000064489	True	False	False
ENSG00000064490	True	False	False
ENSG00000064545	True	True	False
ENSG00000064547	True	False	False
ENSG00000064601	True	True	False
ENSG00000064607	True	False	False
ENSG00000064651	True	True	False
ENSG00000064652	True	False	False
ENSG00000064655	True	True	False
ENSG00000064687	True	False	False
ENSG00000064692	True	True	False
ENSG00000064703	True	False	False
ENSG00000064726	True	True	True
ENSG00000064763	True	False	True
ENSG00000064932	True	False	False
ENSG00000064933	True	False	False
ENSG00000064961	True	False	False
ENSG00000064995	True	True	True
ENSG00000064999	True	True	False
ENSG00000065000	True	True	False
ENSG00000065029	True	False	False
ENSG00000065060	True	False	True
ENSG00000065135	True	True	False
ENSG00000065150	True	False	False
ENSG00000065183	False	True	False
ENSG00000065243	True	True	False
ENSG00000065308	False	True	True
ENSG00000065320	True	True	False
ENSG00000065325	True	True	False
ENSG00000065328	True	True	False
ENSG00000065357	True	False	False
ENSG00000065361	True	False	False
ENSG00000065413	True	True	False
ENSG00000065427	True	False	False
ENSG00000065457	True	False	False
ENSG00000065485	True	False	False
ENSG00000065491	True	True	False
ENSG00000065518	False	True	False
ENSG00000065526	True	True	True
ENSG00000065534	True	True	False
ENSG00000065548	True	True	False
ENSG00000065559	True	True	False
ENSG00000065600	True	False	False
ENSG00000065609	False	True	False
ENSG00000065613	True	True	False
ENSG00000065615	True	True	False
ENSG00000065618	False	True	False
ENSG00000065621	True	True	False
ENSG00000065665	True	False	False
ENSG00000065675	True	True	False
ENSG00000065717	True	True	False
ENSG00000065802	True	False	False
ENSG00000065809	True	True	False
ENSG00000065833	True	True	False
ENSG00000065883	True	True	False
ENSG00000065911	True	True	True
ENSG00000065923	True	False	False
ENSG00000065970	False	True	False
ENSG00000065978	True	True	False
ENSG00000065989	True	True	False
ENSG00000066027	True	False	False
ENSG00000066032	True	False	False
ENSG00000066044	True	True	False
ENSG00000066084	True	False	False
ENSG00000066117	True	False	False
ENSG00000066136	True	True	False
ENSG00000066185	True	True	False
ENSG00000066230	True	False	False
ENSG00000066248	False	True	False
ENSG00000066279	False	True	False
ENSG00000066322	True	True	True
ENSG00000066379	True	False	False
ENSG00000066382	True	False	False
ENSG00000066405	False	True	True
ENSG00000066422	True	True	False
ENSG00000066427	True	False	False
ENSG00000066455	True	True	False
ENSG00000066468	True	False	False
ENSG00000066557	True	False	False
ENSG00000066583	True	True	False
ENSG00000066629	True	False	False
ENSG00000066651	True	False	False
ENSG00000066697	True	False	False
ENSG00000066735	False	True	False
ENSG00000066739	True	False	False
ENSG00000066777	True	False	False
ENSG00000066827	True	True	False
ENSG00000066855	True	False	False
ENSG00000066923	True	False	False
ENSG00000066926	True	True	False
ENSG00000066933	True	True	False
ENSG00000067048	True	True	False
ENSG00000067057	True	False	False
ENSG00000067064	True	False	False
ENSG00000067066	False	True	False
ENSG00000067082	False	True	False
ENSG00000067113	True	False	False
ENSG00000067141	True	True	False
ENSG00000067167	True	True	False
ENSG00000067177	True	False	False
ENSG00000067182	True	True	True
ENSG00000067191	False	True	False
ENSG00000067208	True	True	False
ENSG00000067225	True	False	False
ENSG00000067248	False	True	False
ENSG00000067334	True	False	False
ENSG00000067365	True	False	False
ENSG00000067369	True	True	False
ENSG00000067445	True	True	False
ENSG00000067533	True	False	False
ENSG00000067560	True	False	False
ENSG00000067596	True	False	False
ENSG00000067606	True	True	True
ENSG00000067646	False	True	False
ENSG00000067704	True	False	True
ENSG00000067715	True	True	True
ENSG00000067798	False	True	False
ENSG00000067829	False	True	True
ENSG00000067840	True	True	False
ENSG00000067842	False	True	False
ENSG00000067955	True	True	False
ENSG00000067992	True	True	False
ENSG00000068001	True	True	False
ENSG00000068024	True	False	False
ENSG00000068028	True	False	False
ENSG00000068078	False	True	False
ENSG00000068079	True	False	False
ENSG00000068097	True	True	False
ENSG00000068137	False	True	False
ENSG00000068305	True	True	True
ENSG00000068308	True	False	False
ENSG00000068323	True	True	False
ENSG00000068354	True	True	False
ENSG00000068366	True	False	False
ENSG00000068383	False	True	False
ENSG00000068394	True	False	False
ENSG00000068400	True	False	False
ENSG00000068438	True	True	False
ENSG00000068489	True	False	False
ENSG00000068615	True	False	True
ENSG00000068650	True	True	False
ENSG00000068654	True	False	False
ENSG00000068697	True	True	False
ENSG00000068724	True	True	True
ENSG00000068745	True	False	False
ENSG00000068784	True	True	False
ENSG00000068796	True	False	False
ENSG00000068878	True	False	False
ENSG00000068903	True	False	False
ENSG00000068912	True	False	False
ENSG00000068971	False	True	False
ENSG00000069011	True	True	False
ENSG00000069020	True	True	False
ENSG00000069188	True	False	False
ENSG00000069248	True	False	False
ENSG00000069275	True	True	False
ENSG00000069329	True	False	False
ENSG00000069345	True	True	False
ENSG00000069399	True	False	False
ENSG00000069424	True	True	False
ENSG00000069482	True	True	False
ENSG00000069493	True	True	False
ENSG00000069509	True	True	False
ENSG00000069535	False	True	False
ENSG00000069667	True	True	False
ENSG00000069696	True	True	False
ENSG00000069702	True	True	False
ENSG00000069764	True	False	False
ENSG00000069812	True	False	False
ENSG00000069849	True	True	False
ENSG00000069869	True	True	False
ENSG00000069943	True	True	True
ENSG00000069956	True	False	False
ENSG00000069966	True	False	False
ENSG00000069974	True	True	False
ENSG00000069998	True	True	False
ENSG00000070010	True	False	False
ENSG00000070018	True	True	False
ENSG00000070047	True	True	False
ENSG00000070061	True	True	False
ENSG00000070081	True	False	False
ENSG00000070087	True	False	False
ENSG00000070159	True	True	False
ENSG00000070182	False	True	True
ENSG00000070190	False	True	False
ENSG00000070214	True	False	False
ENSG00000070269	True	False	False
ENSG00000070366	True	True	False
ENSG00000070367	True	True	False
ENSG00000070371	True	False	False
ENSG00000070388	False	False	True
ENSG00000070413	True	False	False
ENSG00000070423	True	True	False
ENSG00000070444	True	True	False
ENSG00000070476	True	False	False
ENSG00000070495	True	False	False
ENSG00000070501	True	True	False
ENSG00000070540	True	True	True
ENSG00000070601	True	True	False
ENSG00000070610	True	True	False
ENSG00000070614	True	True	False
ENSG00000070669	True	True	False
ENSG00000070718	True	True	False
ENSG00000070756	True	True	False
ENSG00000070759	True	False	False
ENSG00000070770	False	True	False
ENSG00000070778	True	True	False
ENSG00000070785	True	False	False
ENSG00000070814	True	True	False
ENSG00000070831	True	True	False
ENSG00000070882	True	False	False
ENSG00000070915	True	False	False
ENSG00000070950	True	True	False
ENSG00000070961	True	True	False
ENSG00000070985	False	True	False
ENSG00000071051	True	False	False
ENSG00000071054	True	True	False
ENSG00000071073	True	True	False
ENSG00000071082	True	True	False
ENSG00000071127	True	True	False
ENSG00000071189	True	True	False
ENSG00000071205	True	True	False
ENSG00000071242	True	True	False
ENSG00000071246	False	True	True
ENSG00000071462	True	False	False
ENSG00000071537	True	True	False
ENSG00000071539	True	True	False
ENSG00000071553	True	False	False
ENSG00000071564	True	False	False
ENSG00000071626	True	False	False
ENSG00000071655	True	False	False
ENSG00000071794	True	False	False
ENSG00000071889	True	False	False
ENSG00000071894	False	True	True
ENSG00000071909	True	False	False
ENSG00000071994	True	True	False
ENSG00000072042	True	False	False
ENSG00000072071	True	True	False
ENSG00000072110	True	False	False
ENSG00000072121	True	False	False
ENSG00000072133	True	True	False
ENSG00000072134	True	True	False
ENSG00000072135	True	True	False
ENSG00000072182	False	False	True
ENSG00000072201	True	False	False
ENSG00000072210	True	True	False
ENSG00000072274	True	False	False
ENSG00000072310	False	True	True
ENSG00000072364	True	True	False
ENSG00000072401	True	False	False
ENSG00000072415	True	False	False
ENSG00000072422	False	True	False
ENSG00000072501	True	True	False
ENSG00000072506	True	True	False
ENSG00000072518	True	True	True
ENSG00000072571	False	True	False
ENSG00000072609	True	False	False
ENSG00000072682	True	False	False
ENSG00000072736	True	True	True
ENSG00000072756	True	True	True
ENSG00000072778	False	True	True
ENSG00000072786	True	True	False
ENSG00000072803	True	True	False
ENSG00000072832	True	True	False
ENSG00000072840	True	True	False
ENSG00000072849	True	False	False
ENSG00000072864	True	False	False
ENSG00000072954	True	False	False
ENSG00000072958	True	True	False
ENSG00000073008	True	False	False
ENSG00000073050	True	True	False
ENSG00000073060	True	True	False
ENSG00000073111	True	False	False
ENSG00000073146	True	False	False
ENSG00000073150	True	False	False
ENSG00000073169	True	True	True
ENSG00000073282	True	True	False
ENSG00000073331	True	False	False
ENSG00000073350	True	True	False
ENSG00000073417	True	True	False
ENSG00000073464	True	False	False
ENSG00000073536	True	False	False
ENSG00000073584	True	True	False
ENSG00000073605	True	True	False
ENSG00000073614	True	False	False
ENSG00000073670	True	True	False
ENSG00000073711	True	True	True
ENSG00000073712	True	True	False
ENSG00000073792	True	True	False
ENSG00000073803	True	False	False
ENSG00000073849	False	True	False
ENSG00000073910	True	True	False
ENSG00000073921	True	True	False
ENSG00000073969	True	True	False
ENSG00000074054	True	True	False
ENSG00000074201	True	True	False
ENSG00000074211	True	True	False
ENSG00000074219	True	False	False
ENSG00000074266	True	True	False
ENSG00000074276	True	False	True
ENSG00000074317	True	True	False
ENSG00000074319	True	False	False
ENSG00000074356	True	False	False
ENSG00000074370	True	True	False
ENSG00000074410	True	True	False
ENSG00000074416	False	True	False
ENSG00000074527	True	True	False
ENSG00000074582	True	False	False
ENSG00000074603	True	True	False
ENSG00000074621	True	False	False
ENSG00000074657	True	True	False
ENSG00000074660	True	False	False
ENSG00000074695	True	True	False
ENSG00000074696	True	False	False
ENSG00000074755	True	True	False
ENSG00000074800	True	True	False
ENSG00000074803	True	True	False
ENSG00000074842	True	True	False
ENSG00000074855	True	False	True
ENSG00000074935	True	False	False
ENSG00000074964	True	True	False
ENSG00000074966	True	False	False
ENSG00000075035	False	True	False
ENSG00000075043	False	True	False
ENSG00000075089	True	True	False
ENSG00000075131	True	False	False
ENSG00000075142	True	True	True
ENSG00000075151	True	True	False
ENSG00000075188	True	False	False
ENSG00000075213	True	True	False
ENSG00000075218	True	False	False
ENSG00000075223	True	True	False
ENSG00000075234	True	False	False
ENSG00000075239	True	True	False
ENSG00000075240	True	True	False
ENSG00000075275	True	True	True
ENSG00000075290	True	True	False
ENSG00000075292	True	True	False
ENSG00000075303	True	False	False
ENSG00000075336	True	True	False
ENSG00000075391	True	False	False
ENSG00000075399	False	True	False
ENSG00000075407	True	False	False
ENSG00000075413	True	True	False
ENSG00000075415	True	True	False
ENSG00000075420	True	True	False
ENSG00000075426	True	True	False
ENSG00000075461	True	False	False
ENSG00000075539	True	True	False
ENSG00000075568	True	True	False
ENSG00000075618	True	True	True
ENSG00000075624	True	True	False
ENSG00000075643	True	False	False
ENSG00000075651	True	True	False
ENSG00000075673	True	False	False
ENSG00000075702	True	True	False
ENSG00000075711	True	True	False
ENSG00000075785	True	True	False
ENSG00000075790	True	False	False
ENSG00000075826	True	True	False
ENSG00000075856	True	False	False
ENSG00000075886	False	False	True
ENSG00000075891	True	False	False
ENSG00000075945	True	False	False
ENSG00000075975	True	True	True
ENSG00000076003	True	False	False
ENSG00000076043	True	False	False
ENSG00000076053	True	False	False
ENSG00000076067	True	True	True
ENSG00000076108	True	True	True
ENSG00000076201	True	True	True
ENSG00000076242	True	False	False
ENSG00000076248	True	False	False
ENSG00000076258	True	True	False
ENSG00000076321	True	False	False
ENSG00000076351	True	True	False
ENSG00000076356	False	True	False
ENSG00000076513	True	False	False
ENSG00000076554	True	False	False
ENSG00000076555	True	True	False
ENSG00000076604	True	True	False
ENSG00000076641	True	True	False
ENSG00000076650	True	False	False
ENSG00000076662	True	False	False
ENSG00000076685	True	True	True
ENSG00000076706	False	True	False
ENSG00000076864	False	True	False
ENSG00000076924	True	True	False
ENSG00000076928	True	False	False
ENSG00000076944	True	False	False
ENSG00000077044	True	True	False
ENSG00000077080	True	False	False
ENSG00000077092	False	False	True
ENSG00000077097	True	False	False
ENSG00000077147	True	True	False
ENSG00000077150	False	True	True
ENSG00000077152	True	True	False
ENSG00000077157	True	True	False
ENSG00000077232	True	True	False
ENSG00000077235	True	False	False
ENSG00000077238	True	True	False
ENSG00000077254	True	False	False
ENSG00000077264	False	True	False
ENSG00000077279	True	True	False
ENSG00000077312	True	True	False
ENSG00000077327	True	True	False
ENSG00000077348	True	True	False
ENSG00000077380	True	True	False
ENSG00000077454	True	False	False
ENSG00000077458	False	True	False
ENSG00000077463	False	True	False
ENSG00000077514	True	False	False
ENSG00000077549	True	True	False
ENSG00000077585	True	True	True
ENSG00000077616	True	False	False
ENSG00000077684	True	True	False
ENSG00000077713	True	False	False
ENSG00000077721	True	False	False
ENSG00000077782	True	True	False
ENSG00000077935	True	False	False
ENSG00000077942	True	True	False
ENSG00000078018	True	True	False
ENSG00000078043	True	True	True
ENSG00000078061	False	True	False
ENSG00000078070	True	True	False
ENSG00000078081	True	True	False
ENSG00000078114	True	True	False
ENSG00000078124	True	True	False
ENSG00000078140	True	True	False
ENSG00000078142	True	False	False
ENSG00000078177	True	True	False
ENSG00000078246	True	True	False
ENSG00000078269	True	True	False
ENSG00000078304	True	True	False
ENSG00000078328	False	True	False
ENSG00000078369	True	False	False
ENSG00000078399	False	True	False
ENSG00000078401	False	True	False
ENSG00000078403	True	True	True
ENSG00000078487	True	False	False
ENSG00000078549	True	False	False
ENSG00000078618	True	False	True
ENSG00000078668	True	True	False
ENSG00000078674	True	True	False
ENSG00000078687	True	True	True
ENSG00000078699	True	True	True
ENSG00000078747	True	False	False
ENSG00000078795	True	False	False
ENSG00000078804	False	True	False
ENSG00000078808	True	False	False
ENSG00000078814	True	False	True
ENSG00000078900	True	False	False
ENSG00000078902	True	True	False
ENSG00000078967	True	True	False
ENSG00000079134	True	False	True
ENSG00000079150	False	True	False
ENSG00000079156	True	True	False
ENSG00000079246	True	True	False
ENSG00000079263	True	False	False
ENSG00000079308	False	True	False
ENSG00000079313	True	False	False
ENSG00000079332	True	False	False
ENSG00000079335	True	True	False
ENSG00000079385	True	False	False
ENSG00000079387	True	True	False
ENSG00000079432	True	False	False
ENSG00000079435	True	False	True
ENSG00000079459	True	True	False
ENSG00000079462	True	True	False
ENSG00000079557	True	False	False
ENSG00000079616	True	False	False
ENSG00000079689	True	False	False
ENSG00000079691	True	True	False
ENSG00000079739	True	True	False
ENSG00000079785	True	True	True
ENSG00000079805	True	False	False
ENSG00000079819	False	True	False
ENSG00000079931	False	True	False
ENSG00000079950	True	True	False
ENSG00000079974	True	True	False
ENSG00000079999	True	True	False
ENSG00000080031	True	False	False
ENSG00000080189	True	True	False
ENSG00000080200	False	False	True
ENSG00000080293	False	True	False
ENSG00000080298	True	True	False
ENSG00000080345	True	True	False
ENSG00000080371	True	True	False
ENSG00000080493	False	True	False
ENSG00000080503	True	True	False
ENSG00000080546	True	True	False
ENSG00000080561	False	True	False
ENSG00000080603	True	False	False
ENSG00000080608	True	True	False
ENSG00000080709	False	True	False
ENSG00000080802	True	False	False
ENSG00000080815	True	True	False
ENSG00000080819	True	False	False
ENSG00000080823	True	True	False
ENSG00000080824	True	False	False
ENSG00000080839	True	True	False
ENSG00000080845	True	True	False
ENSG00000080854	False	True	False
ENSG00000080986	True	False	False
ENSG00000081014	True	True	False
ENSG00000081019	True	False	False
ENSG00000081026	True	True	True
ENSG00000081059	True	True	True
ENSG00000081087	True	False	False
ENSG00000081138	True	True	False
ENSG00000081154	True	False	False
ENSG00000081177	True	True	False
ENSG00000081181	True	True	False
ENSG00000081189	False	True	False
ENSG00000081307	True	False	True
ENSG00000081320	True	True	False
ENSG00000081377	True	False	False
ENSG00000081386	True	True	False
ENSG00000081665	True	False	False
ENSG00000081721	True	True	False
ENSG00000081760	True	True	False
ENSG00000081791	True	False	False
ENSG00000081803	False	True	True
ENSG00000081818	True	False	False
ENSG00000081870	True	True	False
ENSG00000081913	True	True	False
ENSG00000081923	True	True	False
ENSG00000081985	True	True	False
ENSG00000082014	True	True	True
ENSG00000082068	True	False	False
ENSG00000082074	True	False	False
ENSG00000082146	True	True	False
ENSG00000082153	True	False	False
ENSG00000082212	True	True	False
ENSG00000082213	True	False	False
ENSG00000082258	True	True	False
ENSG00000082269	True	False	False
ENSG00000082397	True	True	False
ENSG00000082438	True	True	False
ENSG00000082458	True	True	False
ENSG00000082512	True	True	False
ENSG00000082515	True	True	False
ENSG00000082516	True	True	False
ENSG00000082641	True	True	False
ENSG00000082684	True	True	False
ENSG00000082701	True	True	False
ENSG00000082781	False	True	False
ENSG00000082805	True	True	False
ENSG00000082898	True	True	False
ENSG00000082996	True	True	False
ENSG00000083093	True	True	False
ENSG00000083097	True	False	False
ENSG00000083099	True	False	False
ENSG00000083123	True	True	False
ENSG00000083168	True	True	False
ENSG00000083223	True	True	False
ENSG00000083290	True	True	False
ENSG00000083307	True	True	False
ENSG00000083312	True	True	False
ENSG00000083444	True	False	False
ENSG00000083454	True	False	False
ENSG00000083457	True	True	False
ENSG00000083520	True	True	True
ENSG00000083535	True	True	False
ENSG00000083544	True	True	False
ENSG00000083635	True	True	False
ENSG00000083642	True	True	False
ENSG00000083720	True	True	False
ENSG00000083750	True	True	False
ENSG00000083799	False	True	False
ENSG00000083807	True	False	False
ENSG00000083812	True	False	False
ENSG00000083814	True	True	False
ENSG00000083817	True	True	False
ENSG00000083828	True	False	False
ENSG00000083838	True	False	False
ENSG00000083844	True	True	False
ENSG00000083845	True	False	False
ENSG00000083857	True	True	False
ENSG00000083896	True	True	False
ENSG00000083937	True	True	False
ENSG00000084070	True	True	False
ENSG00000084072	True	True	False
ENSG00000084073	True	True	False
ENSG00000084090	True	True	False
ENSG00000084092	True	False	False
ENSG00000084093	True	True	True
ENSG00000084112	True	False	False
ENSG00000084207	True	True	False
ENSG00000084234	True	True	False
ENSG00000084444	True	False	False
ENSG00000084453	True	True	False
ENSG00000084463	True	True	False
ENSG00000084623	True	False	False
ENSG00000084628	True	False	False
ENSG00000084652	True	False	False
ENSG00000084676	True	True	False
ENSG00000084693	True	False	False
ENSG00000084710	True	False	False
ENSG00000084731	True	True	False
ENSG00000084733	True	False	False
ENSG00000084734	True	False	False
ENSG00000084754	True	False	True
ENSG00000084764	True	True	False
ENSG00000084774	True	True	False
ENSG00000085063	True	False	False
ENSG00000085185	False	True	False
ENSG00000085224	True	False	False
ENSG00000085231	True	True	False
ENSG00000085274	True	False	False
ENSG00000085276	True	True	False
ENSG00000085365	True	True	False
ENSG00000085377	True	True	False
ENSG00000085382	True	False	False
ENSG00000085415	True	False	False
ENSG00000085433	True	True	False
ENSG00000085449	True	False	False
ENSG00000085491	True	True	False
ENSG00000085511	True	True	True
ENSG00000085662	True	False	False
ENSG00000085719	True	True	False
ENSG00000085721	True	False	False
ENSG00000085733	True	True	False
ENSG00000085760	True	False	False
ENSG00000085788	True	False	False
ENSG00000085831	True	True	False
ENSG00000085832	True	True	False
ENSG00000085840	True	True	False
ENSG00000085871	True	False	False
ENSG00000085978	True	False	False
ENSG00000085982	True	True	False
ENSG00000085998	True	True	False
ENSG00000085999	True	False	False
ENSG00000086015	True	True	False
ENSG00000086061	True	True	False
ENSG00000086062	True	False	False
ENSG00000086065	True	True	False
ENSG00000086102	True	False	False
ENSG00000086189	True	False	False
ENSG00000086200	True	True	False
ENSG00000086232	True	True	True
ENSG00000086289	True	False	False
ENSG00000086300	True	True	False
ENSG00000086475	True	False	False
ENSG00000086504	True	False	False
ENSG00000086506	True	True	False
ENSG00000086544	True	True	True
ENSG00000086548	False	True	False
ENSG00000086589	True	True	False
ENSG00000086598	True	False	False
ENSG00000086619	True	True	True
ENSG00000086666	True	True	False
ENSG00000086712	True	False	True
ENSG00000086758	True	False	False
ENSG00000086827	True	True	False
ENSG00000086848	True	False	False
ENSG00000087008	True	True	False
ENSG00000087053	True	True	True
ENSG00000087074	True	True	False
ENSG00000087076	True	False	False
ENSG00000087077	True	False	False
ENSG00000087086	True	False	False
ENSG00000087087	True	False	False
ENSG00000087095	True	True	False
ENSG00000087116	False	True	False
ENSG00000087152	False	False	True
ENSG00000087157	True	True	False
ENSG00000087191	True	False	True
ENSG00000087237	True	False	True
ENSG00000087250	False	True	False
ENSG00000087253	False	True	False
ENSG00000087258	False	True	False
ENSG00000087263	True	True	False
ENSG00000087266	True	False	False
ENSG00000087269	True	False	False
ENSG00000087274	True	False	True
ENSG00000087299	True	True	False
ENSG00000087301	True	True	False
ENSG00000087302	True	True	True
ENSG00000087338	True	False	False
ENSG00000087365	True	False	False
ENSG00000087448	True	True	False
ENSG00000087460	True	True	False
ENSG00000087470	True	False	False
ENSG00000087502	True	False	False
ENSG00000087510	True	False	False
ENSG00000087586	True	False	False
ENSG00000087842	True	False	False
ENSG00000087884	True	False	False
ENSG00000087903	True	True	False
ENSG00000087995	True	False	False
ENSG00000088002	False	True	False
ENSG00000088035	True	True	True
ENSG00000088038	True	True	False
ENSG00000088053	True	True	True
ENSG00000088179	True	False	False
ENSG00000088205	True	False	False
ENSG00000088256	True	True	False
ENSG00000088280	True	False	False
ENSG00000088298	True	True	False
ENSG00000088305	True	True	False
ENSG00000088325	True	True	False
ENSG00000088340	True	False	False
ENSG00000088356	True	True	False
ENSG00000088367	True	False	False
ENSG00000088386	True	False	False
ENSG00000088387	False	True	False
ENSG00000088448	True	True	False
ENSG00000088451	True	True	False
ENSG00000088538	True	False	False
ENSG00000088682	True	False	False
ENSG00000088727	True	True	False
ENSG00000088766	True	True	False
ENSG00000088808	True	False	True
ENSG00000088812	True	True	False
ENSG00000088826	True	True	False
ENSG00000088832	True	False	False
ENSG00000088833	True	True	False
ENSG00000088836	False	True	False
ENSG00000088854	True	False	False
ENSG00000088876	True	False	False
ENSG00000088881	True	True	False
ENSG00000088882	False	True	False
ENSG00000088888	True	True	False
ENSG00000088930	True	True	False
ENSG00000088970	True	True	False
ENSG00000088986	True	True	False
ENSG00000088992	True	True	False
ENSG00000089006	True	True	False
ENSG00000089009	True	False	False
ENSG00000089022	True	True	False
ENSG00000089048	True	False	False
ENSG00000089050	True	False	False
ENSG00000089053	True	False	False
ENSG00000089057	True	False	False
ENSG00000089060	True	False	False
ENSG00000089063	True	False	False
ENSG00000089091	True	True	False
ENSG00000089094	True	True	True
ENSG00000089123	True	True	False
ENSG00000089154	True	True	False
ENSG00000089157	True	False	False
ENSG00000089159	True	False	True
ENSG00000089195	True	False	False
ENSG00000089199	True	True	False
ENSG00000089220	True	True	False
ENSG00000089234	True	True	False
ENSG00000089248	True	True	True
ENSG00000089250	True	False	False
ENSG00000089280	True	False	False
ENSG00000089289	True	True	False
ENSG00000089327	True	False	False
ENSG00000089335	True	True	False
ENSG00000089351	True	False	False
ENSG00000089356	False	True	False
ENSG00000089486	True	False	False
ENSG00000089597	True	False	False
ENSG00000089639	True	False	False
ENSG00000089682	True	True	False
ENSG00000089685	True	False	False
ENSG00000089693	True	True	False
ENSG00000089723	True	True	False
ENSG00000089737	True	False	False
ENSG00000089775	True	False	False
ENSG00000089818	True	False	False
ENSG00000089820	True	False	False
ENSG00000089876	True	True	True
ENSG00000089902	True	True	False
ENSG00000089916	True	False	False
ENSG00000090006	False	True	False
ENSG00000090020	False	True	False
ENSG00000090054	True	False	False
ENSG00000090060	True	True	False
ENSG00000090061	True	False	False
ENSG00000090263	True	False	False
ENSG00000090266	True	False	True
ENSG00000090273	True	True	False
ENSG00000090316	True	True	False
ENSG00000090339	True	False	False
ENSG00000090372	True	False	False
ENSG00000090432	True	False	False
ENSG00000090447	True	False	False
ENSG00000090470	True	False	False
ENSG00000090487	True	True	False
ENSG00000090520	True	False	False
ENSG00000090530	True	True	False
ENSG00000090565	True	False	True
ENSG00000090581	True	True	True
ENSG00000090612	True	True	False
ENSG00000090615	True	False	False
ENSG00000090621	True	False	False
ENSG00000090661	True	True	False
ENSG00000090674	True	False	False
ENSG00000090686	True	False	False
ENSG00000090776	False	True	False
ENSG00000090857	True	False	False
ENSG00000090861	True	False	False
ENSG00000090863	True	True	False
ENSG00000090889	True	False	False
ENSG00000090905	True	True	False
ENSG00000090924	True	True	False
ENSG00000090932	True	False	False
ENSG00000090975	True	False	False
ENSG00000090989	True	True	False
ENSG00000091039	True	False	False
ENSG00000091073	True	True	False
ENSG00000091106	False	True	True
ENSG00000091127	True	True	False
ENSG00000091128	True	False	False
ENSG00000091129	True	True	False
ENSG00000091136	True	True	True
ENSG00000091140	True	False	True
ENSG00000091157	True	False	False
ENSG00000091164	True	True	False
ENSG00000091181	True	False	False
ENSG00000091317	True	True	False
ENSG00000091409	True	True	False
ENSG00000091428	True	True	False
ENSG00000091436	True	True	False
ENSG00000091483	True	True	False
ENSG00000091490	True	True	False
ENSG00000091527	False	True	False
ENSG00000091542	True	True	False
ENSG00000091592	True	True	False
ENSG00000091622	True	False	True
ENSG00000091640	False	True	False
ENSG00000091651	True	True	False
ENSG00000091656	True	False	False
ENSG00000091732	True	True	False
ENSG00000091844	True	False	False
ENSG00000091947	True	True	True
ENSG00000092020	True	True	False
ENSG00000092036	True	False	False
ENSG00000092051	True	False	False
ENSG00000092067	True	False	False
ENSG00000092068	True	False	False
ENSG00000092094	True	False	False
ENSG00000092096	True	True	False
ENSG00000092098	True	False	False
ENSG00000092108	True	False	False
ENSG00000092140	True	False	False
ENSG00000092148	True	True	False
ENSG00000092199	True	False	False
ENSG00000092200	True	False	True
ENSG00000092201	True	False	False
ENSG00000092203	True	True	True
ENSG00000092208	True	True	False
ENSG00000092330	True	True	True
ENSG00000092421	True	True	False
ENSG00000092439	True	False	False
ENSG00000092445	True	False	False
ENSG00000092470	True	True	False
ENSG00000092529	True	True	True
ENSG00000092531	True	False	False
ENSG00000092607	True	True	False
ENSG00000092621	True	True	False
ENSG00000092758	False	False	True
ENSG00000092820	True	False	False
ENSG00000092841	True	True	False
ENSG00000092847	True	False	False
ENSG00000092850	True	False	False
ENSG00000092853	True	False	False
ENSG00000092871	True	False	True
ENSG00000092931	True	True	False
ENSG00000092964	True	True	False
ENSG00000092969	True	False	False
ENSG00000092978	True	False	False
ENSG00000093000	True	True	False
ENSG00000093009	True	True	False
ENSG00000093010	True	True	True
ENSG00000093072	True	False	False
ENSG00000093144	True	False	True
ENSG00000093167	True	True	False
ENSG00000093183	False	True	False
ENSG00000093217	True	True	False
ENSG00000094631	True	False	False
ENSG00000094796	True	True	False
ENSG00000094804	True	True	False
ENSG00000094841	True	True	False
ENSG00000094880	True	True	True
ENSG00000094914	False	False	True
ENSG00000094916	True	True	False
ENSG00000094975	True	False	False
ENSG00000095002	True	False	False
ENSG00000095015	True	True	False
ENSG00000095059	True	False	False
ENSG00000095066	True	True	False
ENSG00000095139	True	False	False
ENSG00000095203	True	False	False
ENSG00000095209	True	False	False
ENSG00000095261	True	False	False
ENSG00000095303	True	True	False
ENSG00000095319	True	False	True
ENSG00000095321	True	True	False
ENSG00000095380	True	True	True
ENSG00000095383	True	False	False
ENSG00000095464	False	True	True
ENSG00000095485	True	False	False
ENSG00000095564	True	True	False
ENSG00000095574	True	True	True
ENSG00000095587	True	False	False
ENSG00000095637	True	True	False
ENSG00000095739	True	False	False
ENSG00000095752	True	False	False
ENSG00000095777	True	True	False
ENSG00000095787	True	False	False
ENSG00000095794	True	True	False
ENSG00000095906	True	True	False
ENSG00000095932	False	True	False
ENSG00000095951	True	True	False
ENSG00000096060	True	False	False
ENSG00000096063	True	True	True
ENSG00000096070	True	False	False
ENSG00000096080	True	True	False
ENSG00000096092	True	False	False
ENSG00000096093	True	False	False
ENSG00000096384	True	False	True
ENSG00000096401	True	True	False
ENSG00000096433	True	False	False
ENSG00000096654	True	True	False
ENSG00000096696	True	False	False
ENSG00000096717	True	True	False
ENSG00000096746	True	True	True
ENSG00000096872	True	True	False
ENSG00000096968	True	True	False
ENSG00000097007	True	True	False
ENSG00000097021	True	False	False
ENSG00000097033	True	True	False
ENSG00000097046	True	False	False
ENSG00000097096	True	False	False
ENSG00000099139	True	False	False
ENSG00000099194	True	True	False
ENSG00000099203	True	False	False
ENSG00000099204	True	False	False
ENSG00000099219	True	True	False
ENSG00000099246	True	False	False
ENSG00000099256	True	True	False
ENSG00000099282	True	False	False
ENSG00000099284	True	True	False
ENSG00000099290	True	False	False
ENSG00000099308	True	False	False
ENSG00000099326	True	False	False
ENSG00000099331	True	False	False
ENSG00000099338	True	False	False
ENSG00000099341	True	False	False
ENSG00000099364	True	False	False
ENSG00000099365	True	False	False
ENSG00000099377	False	True	True
ENSG00000099381	True	False	False
ENSG00000099385	True	False	False
ENSG00000099617	False	True	False
ENSG00000099622	True	False	False
ENSG00000099625	False	True	True
ENSG00000099725	True	False	False
ENSG00000099783	True	True	False
ENSG00000099785	True	True	False
ENSG00000099797	True	False	True
ENSG00000099800	True	True	False
ENSG00000099804	True	False	False
ENSG00000099812	True	True	False
ENSG00000099817	True	False	False
ENSG00000099821	False	True	True
ENSG00000099822	False	True	True
ENSG00000099849	True	False	False
ENSG00000099860	True	True	False
ENSG00000099889	True	False	True
ENSG00000099899	True	False	False
ENSG00000099901	True	False	False
ENSG00000099904	False	True	True
ENSG00000099910	True	False	False
ENSG00000099917	True	True	False
ENSG00000099940	True	True	False
ENSG00000099942	True	False	False
ENSG00000099949	True	False	False
ENSG00000099954	True	False	False
ENSG00000099956	True	True	False
ENSG00000099957	True	False	False
ENSG00000099958	True	False	True
ENSG00000099960	True	False	False
ENSG00000099968	True	True	False
ENSG00000099974	True	False	False
ENSG00000099977	True	False	False
ENSG00000099984	False	True	False
ENSG00000099991	True	False	False
ENSG00000099992	True	False	False
ENSG00000099995	True	True	False
ENSG00000099999	True	False	False
ENSG00000100003	True	False	False
ENSG00000100014	True	False	False
ENSG00000100023	True	False	False
ENSG00000100027	True	True	True
ENSG00000100028	True	False	False
ENSG00000100029	True	False	False
ENSG00000100030	True	True	False
ENSG00000100034	True	True	False
ENSG00000100036	True	False	False
ENSG00000100038	True	False	False
ENSG00000100053	True	True	False
ENSG00000100056	True	False	False
ENSG00000100060	True	True	False
ENSG00000100065	True	False	False
ENSG00000100079	False	False	True
ENSG00000100083	True	False	False
ENSG00000100084	True	False	False
ENSG00000100092	True	False	False
ENSG00000100095	True	True	False
ENSG00000100097	True	False	False
ENSG00000100099	True	True	False
ENSG00000100100	True	False	True
ENSG00000100101	True	False	False
ENSG00000100104	True	True	False
ENSG00000100105	True	True	False
ENSG00000100106	True	True	False
ENSG00000100109	True	False	False
ENSG00000100116	True	False	False
ENSG00000100124	True	True	False
ENSG00000100129	True	False	False
ENSG00000100138	True	True	False
ENSG00000100139	True	False	False
ENSG00000100147	True	False	False
ENSG00000100150	True	False	False
ENSG00000100151	True	True	False
ENSG00000100154	True	True	False
ENSG00000100156	False	True	True
ENSG00000100162	True	True	False
ENSG00000100196	True	True	True
ENSG00000100201	True	False	False
ENSG00000100206	True	True	False
ENSG00000100207	True	True	False
ENSG00000100209	True	True	False
ENSG00000100211	True	False	False
ENSG00000100216	True	False	True
ENSG00000100218	True	False	False
ENSG00000100219	True	True	False
ENSG00000100220	True	True	False
ENSG00000100221	True	False	False
ENSG00000100225	True	True	True
ENSG00000100226	True	False	False
ENSG00000100227	True	False	False
ENSG00000100228	True	True	False
ENSG00000100239	True	True	True
ENSG00000100241	False	True	True
ENSG00000100242	True	False	False
ENSG00000100243	True	False	False
ENSG00000100258	True	True	False
ENSG00000100263	True	False	False
ENSG00000100266	True	False	False
ENSG00000100271	True	False	False
ENSG00000100276	True	False	True
ENSG00000100280	True	True	False
ENSG00000100281	True	False	False
ENSG00000100284	True	True	False
ENSG00000100285	True	True	False
ENSG00000100288	True	False	False
ENSG00000100290	False	True	True
ENSG00000100292	False	True	False
ENSG00000100294	True	True	False
ENSG00000100296	True	True	False
ENSG00000100297	True	True	False
ENSG00000100299	True	False	False
ENSG00000100300	False	True	False
ENSG00000100302	True	True	True
ENSG00000100304	True	False	False
ENSG00000100307	False	True	False
ENSG00000100311	True	True	False
ENSG00000100314	False	True	False
ENSG00000100316	True	True	False
ENSG00000100319	True	False	False
ENSG00000100320	True	True	False
ENSG00000100321	True	True	False
ENSG00000100324	True	False	False
ENSG00000100325	True	True	False
ENSG00000100330	True	True	False
ENSG00000100336	False	True	False
ENSG00000100341	True	False	False
ENSG00000100342	False	True	False
ENSG00000100344	True	False	False
ENSG00000100345	True	True	False
ENSG00000100346	False	True	False
ENSG00000100347	True	False	False
ENSG00000100348	True	True	False
ENSG00000100350	True	True	False
ENSG00000100353	True	False	False
ENSG00000100354	True	True	False
ENSG00000100359	True	False	False
ENSG00000100364	True	True	False
ENSG00000100372	True	True	False
ENSG00000100376	True	True	False
ENSG00000100379	True	True	False
ENSG00000100380	True	False	False
ENSG00000100387	True	True	False
ENSG00000100393	True	True	False
ENSG00000100395	True	True	False
ENSG00000100399	True	False	False
ENSG00000100401	True	False	False
ENSG00000100403	True	True	False
ENSG00000100410	True	True	False
ENSG00000100412	True	True	False
ENSG00000100413	True	False	False
ENSG00000100416	True	True	False
ENSG00000100418	True	True	False
ENSG00000100422	True	True	False
ENSG00000100425	True	True	False
ENSG00000100426	True	True	True
ENSG00000100439	True	True	False
ENSG00000100442	True	False	True
ENSG00000100445	True	False	True
ENSG00000100461	True	True	False
ENSG00000100462	True	False	False
ENSG00000100473	True	False	False
ENSG00000100478	True	False	False
ENSG00000100479	True	True	True
ENSG00000100483	True	False	False
ENSG00000100485	True	False	False
ENSG00000100490	True	False	True
ENSG00000100503	True	False	False
ENSG00000100504	True	True	False
ENSG00000100505	True	True	False
ENSG00000100519	True	False	False
ENSG00000100522	True	True	True
ENSG00000100523	True	True	False
ENSG00000100526	True	True	False
ENSG00000100528	True	True	False
ENSG00000100532	False	True	False
ENSG00000100554	True	False	False
ENSG00000100558	True	False	False
ENSG00000100564	False	True	True
ENSG00000100567	True	False	True
ENSG00000100568	True	False	False
ENSG00000100575	True	False	False
ENSG00000100577	True	True	False
ENSG00000100578	True	True	False
ENSG00000100580	True	True	True
ENSG00000100583	True	True	False
ENSG00000100591	True	True	False
ENSG00000100592	True	True	False
ENSG00000100593	True	True	False
ENSG00000100596	True	True	False
ENSG00000100599	False	True	False
ENSG00000100600	True	True	False
ENSG00000100601	True	False	False
ENSG00000100603	True	False	True
ENSG00000100604	False	True	False
ENSG00000100605	True	True	False
ENSG00000100612	True	True	True
ENSG00000100614	True	True	False
ENSG00000100625	True	True	False
ENSG00000100626	True	False	False
ENSG00000100629	True	True	False
ENSG00000100632	True	True	False
ENSG00000100644	True	False	False
ENSG00000100647	True	True	False
ENSG00000100650	True	True	False
ENSG00000100664	True	True	False
ENSG00000100697	False	True	False
ENSG00000100711	True	False	True
ENSG00000100714	True	False	False
ENSG00000100722	True	True	False
ENSG00000100726	True	False	False
ENSG00000100731	True	True	False
ENSG00000100744	True	False	False
ENSG00000100749	True	True	False
ENSG00000100764	True	True	True
ENSG00000100767	True	False	True
ENSG00000100784	True	True	False
ENSG00000100796	True	True	False
ENSG00000100802	True	False	False
ENSG00000100804	True	False	False
ENSG00000100811	True	True	False
ENSG00000100813	True	False	False
ENSG00000100814	True	False	False
ENSG00000100815	True	True	False
ENSG00000100823	True	False	True
ENSG00000100852	True	True	False
ENSG00000100865	True	True	True
ENSG00000100867	True	True	False
ENSG00000100883	True	True	False
ENSG00000100888	True	False	False
ENSG00000100889	True	False	False
ENSG00000100890	True	False	False
ENSG00000100897	True	False	False
ENSG00000100902	True	True	False
ENSG00000100906	True	True	False
ENSG00000100911	True	False	False
ENSG00000100916	True	False	False
ENSG00000100918	True	True	True
ENSG00000100926	True	False	False
ENSG00000100934	True	True	False
ENSG00000100938	True	False	False
ENSG00000100941	True	True	False
ENSG00000100949	True	False	False
ENSG00000100968	True	True	False
ENSG00000100979	True	False	True
ENSG00000100982	True	True	False
ENSG00000100983	True	False	False
ENSG00000100985	False	True	False
ENSG00000100991	True	True	False
ENSG00000100994	True	False	True
ENSG00000100997	True	False	True
ENSG00000101003	True	False	False
ENSG00000101004	True	True	False
ENSG00000101017	False	True	False
ENSG00000101019	True	False	False
ENSG00000101040	True	True	False
ENSG00000101049	True	False	False
ENSG00000101052	True	True	False
ENSG00000101057	True	True	False
ENSG00000101076	True	False	False
ENSG00000101079	True	False	False
ENSG00000101082	True	False	True
ENSG00000101084	True	False	False
ENSG00000101096	False	True	False
ENSG00000101104	True	False	False
ENSG00000101109	True	True	False
ENSG00000101115	True	True	False
ENSG00000101126	True	True	False
ENSG00000101132	True	False	False
ENSG00000101134	True	True	False
ENSG00000101138	True	True	False
ENSG00000101144	True	True	False
ENSG00000101146	True	True	False
ENSG00000101150	True	False	False
ENSG00000101152	True	True	False
ENSG00000101158	True	False	True
ENSG00000101160	False	True	False
ENSG00000101161	True	False	False
ENSG00000101162	False	False	True
ENSG00000101166	True	False	False
ENSG00000101180	False	True	False
ENSG00000101181	True	True	False
ENSG00000101182	True	False	True
ENSG00000101187	True	True	False
ENSG00000101188	False	True	False
ENSG00000101190	True	True	False
ENSG00000101191	True	False	False
ENSG00000101193	False	True	False
ENSG00000101194	False	True	False
ENSG00000101204	False	True	False
ENSG00000101210	True	True	False
ENSG00000101213	True	True	True
ENSG00000101216	False	True	False
ENSG00000101220	True	False	False
ENSG00000101224	True	False	False
ENSG00000101236	True	False	False
ENSG00000101246	False	True	True
ENSG00000101247	True	True	False
ENSG00000101255	True	True	False
ENSG00000101265	False	True	False
ENSG00000101266	True	True	False
ENSG00000101276	True	False	False
ENSG00000101278	False	True	True
ENSG00000101282	True	True	False
ENSG00000101290	True	True	False
ENSG00000101294	True	False	False
ENSG00000101298	True	False	False
ENSG00000101306	False	True	False
ENSG00000101307	True	False	False
ENSG00000101310	True	True	False
ENSG00000101311	True	True	False
ENSG00000101331	True	True	False
ENSG00000101333	False	True	False
ENSG00000101335	False	True	False
ENSG00000101336	True	True	False
ENSG00000101337	True	True	False
ENSG00000101342	True	True	False
ENSG00000101343	True	False	True
ENSG00000101346	True	False	False
ENSG00000101347	True	True	False
ENSG00000101350	True	True	False
ENSG00000101353	True	False	False
ENSG00000101361	True	False	True
ENSG00000101363	True	True	False
ENSG00000101365	True	True	True
ENSG00000101367	True	True	False
ENSG00000101384	False	True	False
ENSG00000101391	True	True	False
ENSG00000101400	True	True	False
ENSG00000101407	True	True	False
ENSG00000101412	True	False	False
ENSG00000101413	True	False	False
ENSG00000101417	True	True	False
ENSG00000101421	True	True	False
ENSG00000101440	True	False	True
ENSG00000101442	True	True	False
ENSG00000101443	False	True	False
ENSG00000101444	True	False	False
ENSG00000101445	True	False	False
ENSG00000101447	True	False	False
ENSG00000101452	True	True	False
ENSG00000101457	True	False	False
ENSG00000101460	False	False	True
ENSG00000101463	True	True	False
ENSG00000101464	True	True	True
ENSG00000101473	True	False	True
ENSG00000101474	True	True	False
ENSG00000101489	True	True	True
ENSG00000101493	True	True	False
ENSG00000101542	True	True	False
ENSG00000101544	True	False	False
ENSG00000101557	True	False	True
ENSG00000101558	True	True	False
ENSG00000101574	True	True	False
ENSG00000101577	False	True	False
ENSG00000101596	True	True	False
ENSG00000101608	True	True	False
ENSG00000101624	True	False	False
[truncated: 19,094 more rows]
